# Supplementary material for: Hydroxychloroquine Does Not Function as a Direct Zinc Ionophore
Source: Pharmaceutics. 2022 Apr 20;14(5):899. doi: 10.3390/pharmaceutics14050899 (PMC9147311; doi:10.3390/pharmaceutics14050899)
Supplement: Supplementary file 1 [file pharmaceutics-14-00899-s001.zip]

Archive with 1 entries (1 files):
- pharmaceutics-1665057-supplementary.pdf
